# Supplementary material for: Early Renal Remission Is Associated with Increased Likelihood of Subsequent Remission in Lupus Nephritis: Single-Centre Observational Study in Australia
Source: Int J Mol Sci. 2025 Oct 2;26(19):9634. doi: 10.3390/ijms26199634 (PMC12525387; doi:10.3390/ijms26199634)
Supplement: Supplementary file 1 [file ijms-26-09634-s001.zip]

Archive with 1 entries (1 files):
- ijms-3809048-supplementary.pdf
